# Supplementary material for: Interpopulational differences in the nutritional condition of Aequiyoldia eightsii (Protobranchia: Nuculanidae) from the Western Antarctic Peninsula during austral summer
Source: PeerJ. 2021 Dec 21;9:e12679. doi: 10.7717/peerj.12679 (PMC8706337; doi:10.7717/peerj.12679)
Supplement: Supplemental Information 5 — These data were used for statistical analysis to compare three different populations along the Western Antarctic Peninsula (WAP). [file peerj-09-12679-s005.xlsx]

## Sheet: Shell length and body mass
Locality	Shell length (mm)	Body mass (mg)
O'Higgins	25.7	256.4
O'Higgins	22.1	141.3
O'Higgins	21	94
O'Higgins	25	242.2
O'Higgins	21.1	179.9
O'Higgins	24.2	197.7
O'Higgins	25.5	220
O'Higgins	27.2	191.1
O'Higgins	20	93.9
O'Higgins	26.5	210.5
O'Higgins	23.7	175.9
O'Higgins	23.5	212.6
O'Higgins	23.3	245.7
O'Higgins	23.2	166.8
O'Higgins	23	139.5
O'Higgins	20	122.2
O'Higgins	21.3	155
O'Higgins	21.4	93.7
O'Higgins	22.3	181.2
O'Higgins	21.6	106
O'Higgins	20.5	90.2
O'Higgins	20.5	143
O'Higgins	20.9	129.9
O'Higgins	20.5	106.8
Yelcho	24.4	219
Yelcho	23.8	177.5
Yelcho	26	218.2
Yelcho	26	193.6
Yelcho	26.2	187.2
Yelcho	27.5	193.4
Yelcho	25.5	168
Yelcho	22	131.2
Yelcho	24	227.5
Yelcho	23.4	192.8
Yelcho	23.5	136.4
Yelcho	22.4	136.1
Yelcho	21	129.8
Yelcho	24.2	154.1
Yelcho	23	179.9
Yelcho	23.1	173.1
Yelcho	23.4	181
Yelcho	21	114.3
Yelcho	27	258
Rothera	23.2	144.8
Rothera	24	133.5
Rothera	22.2	100.5
Rothera	23.4	122.7
Rothera	23.5	159
Rothera	25.4	161.7
Rothera	21.4	92.9
Rothera	20	88
Rothera	21.6	120.4
Rothera	20.7	84.8
Rothera	23.1	121.9
Rothera	25.4	126
Rothera	22.2	115.9
Rothera	24.8	137.1
Rothera	23.5	142.4

## Sheet: Lipid content
Locality	Lipid (mg)	Lipid (%DW)
O'Higgins	2.2	11
O'Higgins	1.5	7.5
O'Higgins	1.9	9.5
O'Higgins	1.4	7
O'Higgins	1.8	9
O'Higgins	1.8	9
O'Higgins	1.9	9.5
O'Higgins	1.4	7
O'Higgins	1.3	6.5
O'Higgins	1.3	6.5
O'Higgins	1.4	7
O'Higgins	1.7	8.5
O'Higgins	2.1	10.5
O'Higgins	1.5	7.5
O'Higgins	1.4	7
O'Higgins	1.7	8.5
O'Higgins	1.8	9
O'Higgins	1.5	7.5
O'Higgins	1.6	8
O'Higgins	1.4	7
O'Higgins	1.7	8.5
O'Higgins	1.7	8.5
O'Higgins	2.1	10.5
O'Higgins	1.9	9.5
Yelcho	1.2	6
Yelcho	1.3	6.5
Yelcho	1.4	7
Yelcho	1.1	5.5
Yelcho	1.3	6.5
Yelcho	1.5	7.5
Yelcho	1.3	6.5
Yelcho	1	5
Yelcho	1.2	6
Yelcho	1.2	6
Yelcho	1.3	6.5
Yelcho	1.4	7
Yelcho	1	5
Yelcho	1.5	7.5
Yelcho	1	5
Yelcho	1.1	5.5
Yelcho	1.1	5.5
Yelcho	1.2	6
Yelcho	1.3	6.5
Rothera	1	5
Rothera	0.8	4
Rothera	0.9	4.5
Rothera	1	5
Rothera	0.9	4.5
Rothera	0.9	4.5
Rothera	1.1	5.5
Rothera	0.9	4.5
Rothera	0.8	4
Rothera	0.9	4.5
Rothera	0.8	4
Rothera	1.1	5.5
Rothera	0.8	4
Rothera	1	5
Rothera	0.9	4.5

## Sheet: Protein content
Locality	Protein (mg)	Protein (%DW)
O'Higgins	4.36325	21.8162
O'Higgins	4.41698	22.0849
O'Higgins	4.47071	22.3536
O'Higgins	4.30951	21.5476
O'Higgins	5.27673	26.3837
O'Higgins	3.50349	17.5175
O'Higgins	3.55723	17.7861
O'Higgins	3.61096	18.0548
O'Higgins	4.36325	21.8162
O'Higgins	4.90059	24.503
O'Higgins	3.9871	19.9355
O'Higgins	4.25578	21.2789
O'Higgins	5.00806	25.0403
O'Higgins	3.71843	18.5922
O'Higgins	4.95433	24.7716
O'Higgins	4.84686	24.2343
O'Higgins	4.09457	20.4729
O'Higgins	4.84686	24.2343
O'Higgins	5.76034	28.8017
O'Higgins	5.70661	28.533
O'Higgins	4.20204	21.0102
O'Higgins	3.71843	18.5922
O'Higgins	4.47071	22.3536
O'Higgins	4.90059	24.503
Yelcho	3.87963	19.3982
Yelcho	3.9871	19.9355
Yelcho	3.87963	19.3982
Yelcho	3.39602	16.9801
Yelcho	3.50349	17.5175
Yelcho	3.34229	16.7114
Yelcho	3.44976	17.2488
Yelcho	3.39602	16.9801
Yelcho	3.6647	18.3235
Yelcho	3.87963	19.3982
Yelcho	3.8259	19.1295
Yelcho	3.87963	19.3982
Yelcho	3.9871	19.9355
Yelcho	3.44976	17.2488
Yelcho	3.9871	19.9355
Yelcho	3.87963	19.3982
Yelcho	3.93337	19.6668
Yelcho	3.87963	19.3982
Yelcho	3.61096	18.0548
Rothera	2.4288	12.144
Rothera	2.69747	13.4874
Rothera	2.37507	11.8753
Rothera	2.59001	12.95
Rothera	2.75121	13.756
Rothera	2.80494	14.0247
Rothera	2.69747	13.4874
Rothera	2.32133	11.6067
Rothera	2.91241	14.5621
Rothera	2.85868	14.2934
Rothera	2.59001	12.95
Rothera	2.69747	13.4874
Rothera	2.48254	12.4127
Rothera	2.32133	11.6067
Rothera	2.80494	14.0247

## Sheet: Energy content
Locality	Energy (J)
O'Higgins	190.135
O'Higgins	163.727
O'Higgins	180.814
O'Higgins	157.233
O'Higgins	195.914
O'Higgins	153.995
O'Higgins	159.219
O'Higgins	140.719
O'Higgins	154.549
O'Higgins	167.252
O'Higgins	149.611
O'Higgins	167.825
O'Higgins	201.425
O'Higgins	147.214
O'Higgins	172.476
O'Higgins	181.798
O'Higgins	167.968
O'Higgins	173.89
O'Higgins	199.439
O'Higgins	190.26
O'Higgins	166.554
O'Higgins	155.122
O'Higgins	188.722
O'Higgins	190.976
Yelcho	139.163
Yelcho	145.657
Yelcho	147.071
Yelcho	123.776
Yelcho	134.225
Yelcho	138.322
Yelcho	132.954
Yelcho	119.822
Yelcho	134.081
Yelcho	139.163
Yelcho	141.846
Yelcho	147.071
Yelcho	133.795
Yelcho	140.862
Yelcho	133.795
Yelcho	135.209
Yelcho	136.479
Yelcho	139.163
Yelcho	136.765
Rothera	96.9569
Rothera	95.4003
Rothera	91.7326
Rothera	100.768
Rothera	100.625
Rothera	101.895
Rothera	107.262
Rothera	90.4623
Rothera	100.481
Rothera	103.165
Rothera	92.8597
Rothera	107.262
Rothera	90.3192
Rothera	94.4163
Rothera	101.895

## Sheet: Fatty acid composition
	O'Higgins station (all data are presented as mg FA * g dry weight)
Sample	C11:0	C12:0	C13:0	C14:0	C14:1n5	C15:0	C16:0	C16:1n9	C17:0	C18:0	C18:1n9	C18:2n6c	C18:2n6t	C18:3n6	C20:0	C20:1	C20:3n3	C20:5n3	C22:0	C22:1n9	C23:0	C22:6n3	Total SFA	Total MUFA	Total n-6 PUFA	Total n-3 PUFA	Total PUFA	Total FA
1	0.2869	0.2458	0.4501	0.9101	1.0142	0.1988	6.7459	0.8504	0.6673	2.8783	1.5914	0.4325	0.2585	0.3288	0.5205	0.8841	0.4646	1.2541	0	0	0.4321	0.4939	13.3358	4.3401	1.0198	2.2126	3.2324	20.9083
2	0.1258	0.2301	0.1785	0.7244	0.8375	0.2142	6.29	0.8416	0.4505	2.2369	1.2057	0.2587	0.1205	0.3502	0.4396	1.3143	0.4392	1.4353	0	0	0.3668	0.5369	11.2568	4.1991	0.7294	2.4114	3.1408	18.5967
3	0.1069	0.2147	0.1908	0.9636	0.5387	0.2578	5.7007	1.0156	0.4634	2.1501	1.1945	0.4256	0.3558	0.3491	0.5221	1.0427	0.5396	0.6172	0	0	0.3205	0.5286	10.8906	3.7915	1.1305	1.6854	2.8159	17.498
4	0.2305	0.315	0.2663	0.3574	0.2003	0.1699	2.4186	0.3154	0.2784	1.6231	0.83174	0.2279	0.2631	0.1674	0.6854	0.5778	0.4258	0.2125	0	0	0.3417	0.5668	6.6863	1.92524	0.6584	1.2051	1.8635	10.475
5	0.1512	0.2551	0.1714	0.7348	0.8983	0.2356	3.4395	0.8375	0.499	2.7245	1.0639	0.4242	0.1805	0.3949	0.4332	0.7501	0.3112	1.5402	0	0	0.5112	0.4279	9.1555	3.5498	0.9996	2.2793	3.2789	15.9842
6	0.233	0.3014	0.1655	0.6953	0.5588	0.2298	5.4537	0.4786	0.4669	2.3411	1.1377	0.3695	0.3225	0.1992	0.7352	1.1671	0.4385	1.3204	0	0	0.5317	0.5149	11.1536	3.3422	0.8912	2.2738	3.165	17.6608
7	0.4339	0.2478	0.3731	0.7368	1.0001	0.3488	5.5116	0.4028	0.4586	2.9333	0.6642	0.1228	0.1638	0.2658	0.5107	0.3998	0.2663	0.6455	0	0	0.3663	0.3546	11.9209	2.4669	0.5524	1.2664	1.8188	16.2066
8	0.3745	0.3662	0.3538	0.426	0.2974	0.1983	3.47	0.2862	0.3505	2.6482	0.7265	0.432	0.182	0.2028	0.6854	0.9474	0.3891	0.5527	0	0	0.428	0.3457	9.3009	2.2575	0.8168	1.2875	2.1043	13.6627
9	0.2556	0.3788	0.2574	0.5317	0.8091	0.1867	4.154	0.2331	0.4254	2.0244	0.6968	0.2471	0.1471	0.2236	0.822	0.6899	0.5068	0.279	0	0	0.361	0.4852	9.397	2.4289	0.6178	1.271	1.8888	13.7147
10	0.365	0.3806	0.3084	0.4914	0.7727	0.1707	4.5724	0.3205	0.4532	2.3534	0.7119	0.3552	0.3056	0.2853	0.6058	0.6974	0.4853	1.8632	0	0	0.4338	0.7221	10.1347	2.5025	0.9461	3.0706	4.0167	16.6539
11	0.2813	0.3089	0.2368	0.5352	0.383	0.1657	3.1404	0.375	0.375	1.8616	0.7462	0.4115	0.1205	0.4742	0.5669	1.2471	0.2683	0.8231	0	0	0.5036	0.3423	7.9754	2.7513	1.0062	1.4337	2.4399	13.1666
12	0.1837	0.2801	0.1757	0.8449	1.0912	0.3485	4.8343	1.2218	0.7693	2.8657	1.737	0.1205	0.1652	0.6159	0.8143	1.2065	0.5139	1.4423	0	0	0.3552	0.7169	11.4717	5.2565	0.9016	2.6731	3.5747	20.3029
13	0.3213	0.2178	0.1663	0.8454	0.835	0.3443	6.2907	1.573	0.6279	2.3707	1.7158	0.1305	0.3471	0.5031	0.722	1.0376	0.3168	1.5196	0	0	0.4682	0.9063	12.3746	5.1614	0.9807	2.7427	3.7234	21.2594
14	0.3038	0.2886	0.4034	0.8195	0.6888	0.1964	5.7292	0.6696	0.637	2.6996	0.9728	0.2471	0.3201	0.3249	0.634	1.3454	0.5351	1.5499	0	0	0.5407	0.796	12.2522	3.6766	0.8921	2.881	3.7731	19.7019
15	0.1143	0.2809	0.2785	0.363	0.2429	0.1967	2.8793	0.2684	0.3348	1.8804	0.5157	0.1901	0.311	0.1702	0.5874	0.7227	0.2988	0.2205	0	0	0.3558	0.3537	7.2711	1.7497	0.6713	0.873	1.5443	10.5651
16	0.1196	0.3685	0.1638	0.383	0.3179	0.1619	3.3448	0.726	0.342	1.5628	0.7451	0.1776	0.3405	0.1982	0.8286	0.368	0.2683	0.72	0	0	0.3833	0.3013	7.6583	2.157	0.7163	1.2896	2.0059	11.8212
17	0.1834	0.2874	0.1969	0.6596	0.6897	0.2826	5.8988	1.1722	0.558	2.7011	1.6441	0.4331	0.1885	0.4156	0.596	1.3258	0.7064	1.9571	0	0	0.458	0.5767	11.8218	4.8318	1.0372	3.2402	4.2774	20.931
18	0.2682	0.3114	0.1914	0.3534	0.2015	0.1725	2.3932	0.4741	0.2847	1.6594	0.3971	0.3582	0.1632	0.5178	0.8332	1.1763	0.2324	1.0854	0	0	0.312	0.2333	6.7794	2.249	1.0392	1.5511	2.5903	11.6187
19	0.2401	0.3142	0.2821	0.9747	0.904	0.3936	5.8558	1.2564	0.6896	2.254	1.3097	0.4029	0.1919	0.6333	0.5473	1.3335	0.6966	1.2227	0	0	0.6059	0.5759	12.1573	4.8036	1.2281	2.4952	3.7233	20.6842
20	0.1285	0.3156	0.2058	0.3237	0.5347	0.1253	2.2257	0.5641	0.2446	1.3856	1.2684	0.3693	0.3147	0.3632	0.5714	0.7523	0.4874	0.7528	0	0	0.3447	0.5128	5.8709	3.1195	1.0472	1.753	2.8002	11.7906
21	0.251	0.2445	0.347	0.6633	0.53	0.2746	4.5539	0.7204	0.6538	1.9784	1.1784	0.315	0.3528	0.3168	0.4557	1.3308	0.3554	0.7549	0	0	0.4633	0.2466	9.8855	3.7596	0.9846	1.3569	2.3415	15.9866
22	0.1832	0.2482	0.2122	0.8892	0.8169	0.2624	5.7379	0.7206	0.5325	1.987	1.188	0.4461	0.1243	0.336	0.6853	1.1657	0.4256	0.4977	0	0	0.5764	0.2414	11.3143	3.8912	0.9064	1.1647	2.0711	17.2766
23	0.2577	0.246	0.3334	0.8246	0.9848	0.3125	6.0297	1.3585	0.5596	1.9393	1.4775	0.4673	0.1625	0.4524	0.5214	1.5726	0.5403	1.3131	0	0	0.5038	0.4191	11.528	5.3934	1.0822	2.2725	3.3547	20.2761
24	0.2435	0.3586	0.2389	0.6328	0.8527	0.304	3.7259	0.6179	0.5806	1.5122	0.7027	0.4228	0.3256	0.4332	0.6335	0.8203	0.3869	1.1984	0	0	0.3425	0.7139	8.5725	2.9936	1.1816	2.2992	3.4808	15.0469
	Yelcho station (all data are presented as mg FA * g dry weight)
Sample	C11:0	C12:0	C13:0	C14:0	C14:1n5	C15:0	C16:0	C16:1n9	C17:0	C18:0	C18:1n9	C18:2n6c	C18:2n6t	C18:3n6	C20:0	C20:1	C20:3n3	C20:5n3	C22:0	C22:1n9	C23:0	C22:6n3	Total SFA	Total MUFA	Total n-6 PUFA	Total n-3 PUFA	Total PUFA	Total FA
1	0.1254	0.2142	0.1253	0.3733	0.937	0.2813	3.1824	0.9108	0.6312	1.5143	1.8887	0.2892	0.1626	0.306	0	0	0.3926	0.3776	0.4214	0.1258	0.4296	0.2567	7.2984	3.8623	0.7578	1.0269	1.7847	12.9454
2	0.1025	0.2047	0.1665	0.3424	0.7244	0.1856	1.6554	0.2845	0.1747	0.6965	1.6474	0.2214	0.1256	0.1707	0	0	0.2225	0.252	0.2225	0.2314	0.3225	0.3415	4.0733	2.8877	0.5177	0.816	1.3337	8.2947
3	0.1669	0.2654	0.1745	0.5563	0.8226	0.2642	3.1471	0.4234	0.4407	1.1854	1.5214	0.2014	0.1203	0.1952	0	0	0.2154	0.1765	0.2731	0.1258	0.1625	0.2508	6.6361	2.8932	0.5169	0.6427	1.1596	10.6889
4	0.1223	0.2521	0.163	0.3417	0.6714	0.1681	1.7874	0.6255	0.2218	1.0621	2.1025	0.1854	0.1256	0.1737	0	0	0.2314	0.2582	0.4332	0.1314	0.3625	0.3311	4.9142	3.5308	0.4847	0.8207	1.3054	9.7504
5	0.1024	0.2325	0.1853	0.366	0.8247	0.1772	1.8895	0.2523	0.2125	0.8984	2.0336	0.1975	0.1115	0.1647	0	0	0.2056	0.5128	0.2114	0.1347	0.3227	0.2511	4.5979	3.2453	0.4737	0.9695	1.4432	9.2864
6	0.1247	0.2116	0.1656	0.5929	0.5647	0.2157	2.104	0.3559	0.4511	1.8921	1.8314	0.3525	0.125	0.2698	0	0	0.2074	0.6728	0.453	0.1471	0.1973	0.6198	6.408	2.8991	0.7473	1.5	2.2473	11.5544
7	0.1358	0.2045	0.1811	0.6414	0.4225	0.24	2.2542	1.0053	0.365	1.7051	1.7225	0.1147	0.133	0.2542	0	0	0.1755	0.2597	0.2152	0.2225	0.3127	0.4509	6.255	3.3728	0.5019	0.8861	1.388	11.0158
8	0.1332	0.2475	0.1258	0.4494	0.8274	0.1652	2.3569	0.2369	0.2372	1.0498	1.833	0.1707	0.1845	0.1772	0	0	0.1885	0.1478	0.2331	0.1452	0.1225	0.5114	5.1206	3.0425	0.5324	0.8477	1.3801	9.5432
9	0.1547	0.2551	0.1717	0.4834	0.5471	0.1603	2.9156	0.7353	0.2768	1.5096	2.0332	0.1508	0.1662	0.1708	0	0	0.1253	0.2058	0.4285	0.2015	0.3205	0.4854	6.6762	3.5171	0.4878	0.8165	1.3043	11.4976
10	0.1258	0.2607	0.1474	0.4979	0.8337	0.1659	2.852	0.3558	0.2617	1.3911	1.8324	0.1332	0.1205	0.1833	0	0	0.2247	0.5663	0.4365	0.1881	0.1685	0.2447	6.3075	3.21	0.437	1.0357	1.4727	10.9902
11	0.1336	0.2682	0.1744	0.623	0.9494	0.2039	3.8662	0.8183	0.5118	1.2338	2.4762	0.1415	0.1632	0.2659	0	0	0.3464	0.5749	0.2115	0.2293	0.3214	0.4598	7.5478	4.4732	0.5706	1.3811	1.9517	13.9727
12	0.1655	0.2652	0.1748	0.4659	0.5825	0.178	2.4531	0.6327	0.2317	1.1837	1.6247	0.1258	0.147	0.1837	0	0	0.2437	0.4853	0.2547	0.1737	0.1447	0.2782	5.5173	3.0136	0.4565	1.0072	1.4637	9.9946
13	0.1683	0.2871	0.1743	0.4167	0.4234	0.245	1.5818	0.7558	0.2857	1.5563	1.5225	0.1852	0.1114	0.2586	0	0	0.3157	0.4679	0.4335	0.2145	0.425	0.3317	5.5737	2.9162	0.5552	1.1153	1.6705	10.1604
14	0.1547	0.2636	0.1723	0.5944	0.8161	0.2335	3.1764	0.9913	0.4272	1.4171	1.6352	0.1205	0.1024	0.2004	0	0	0.2995	0.4691	0.225	0.122	0.1685	0.3416	6.8327	3.5646	0.4233	1.1102	1.5335	11.9308
15	0.1225	0.2752	0.1428	0.4768	0.9268	0.1585	2.4811	0.7614	0.2311	1.3102	2.0147	0.2336	0.1741	0.1712	0	0	0.2258	0.6606	0.2054	0.2473	0.3332	0.2987	5.7368	3.9502	0.5789	1.1851	1.764	11.451
16	0.1147	0.2635	0.1508	0.4956	0.5188	0.1964	3.5394	0.9804	0.2927	1.2404	2.241	0.3641	0.1611	0.2035	0	0	0.2285	0.6342	0.4116	0.1045	0.3056	0.2398	7.0107	3.8447	0.7287	1.1025	1.8312	12.6866
17	0.146	0.2964	0.1358	0.5661	0.8236	0.2082	2.8381	0.7006	0.3156	1.4432	1.7221	0.3625	0.1518	0.2118	0	0	0.2415	0.6942	0.2047	0.1508	0.3153	0.4388	6.4694	3.3971	0.7261	1.3745	2.1006	11.9671
18	0.135	0.2147	0.1646	0.3976	0.6784	0.1635	2.1091	0.2771	0.2108	0.8706	1.6221	0.1582	0.1471	0.1647	0	0	0.3115	0.1751	0.4331	0.2114	0.1547	0.3856	4.8537	2.789	0.47	0.8722	1.3422	8.9849
19	0.1224	0.2352	0.1726	0.4712	0.8214	0.1726	2.7745	0.3615	0.3758	1.4637	1.822	0.2056	0.1748	0.1815	0	0	0.3199	0.4519	0.2158	0.2153	0.3105	0.2375	6.3143	3.2202	0.5619	1.0093	1.5712	11.1057
	Rothera station (all data are presented as mg FA * g dry weight)
Sample	C11:0	C12:0	C13:0	C14:0	C14:1n5	C15:0	C16:0	C16:1n9	C17:0	C18:0	C18:1n9	C18:2n6c	C18:2n6t	C18:3n6	C20:0	C20:1	C20:3n3	C20:5n3	C22:0	C22:1n9	C23:0	C22:6n3	Total SFA	Total MUFA	Total n-6 PUFA	Total n-3 PUFA	Total PUFA	Total FA
1	0.1657	0.2054	0.2123	0.3282	0.2006	0.1625	2.2286	0.1508	0.1744	1.3706	0.3925	0	0.1647	0.1302	0	0	0.1679	0.3511	0	0.1578	0.3252	0.2104	5.1729	0.9017	0.2949	0.7294	0.9939	7.0989
2	0.1734	0.2554	0.2145	0.382	0.2108	0.15524	2.4309	0.2219	0.17	1.4314	0.5958	0	0.1524	0.1204	0	0	0.1205	0.308	0	0.1517	0.3014	0.2383	5.51424	1.1802	0.2728	0.6668	2.8462	7.63404
3	0.1717	0.2164	0.2148	0.3707	0.2128	0.2147	2.1129	0.2412	0.1809	1.2365	0.3508	0	0.152	0.1669	0	0	0.1688	1.1307	0	0.1526	0.3552	0.4401	5.0738	0.9574	0.3189	1.7396	1.9068	8.0897
4	0.198	0.2314	0.2147	0.4242	0.2187	0.2225	2.6555	0.3226	0.1854	1.6448	0.4607	0	0.1513	0.1649	0	0	0.1681	1.1648	0	0.1864	0.3781	0.585	6.1546	1.1884	0.3162	1.9179	1.8588	9.5771
5	0.1332	0.2056	0.2554	0.3902	0.1814	0.1247	2.7261	0.1467	0.1741	1.6314	0.5513	0	0.1203	0.1245	0	0	0.1332	0.2749	0	0.1524	0.3541	0.2247	5.9948	1.0318	0.2448	0.6328	0.8424	7.9042
6	0.1647	0.2356	0.3258	0.2969	0.1959	0.2331	1.9788	0.1502	0.1205	1.1604	0.4007	0	0.1441	0.1201	0	0	0.1205	0.4219	0	0.1221	0.3201	0.2452	4.8359	0.8689	0.2642	0.7876	1.0518	6.7566
7	0.2045	0.2335	0.3214	0.2642	0.2041	0.1054	1.0899	0.1242	0.1345	0.6536	0.4201	0	0.1203	0.1415	0	0	0.1441	0.1749	0	0.1205	0.3014	0.223	3.3084	0.8689	0.2618	0.542	0.8038	4.9811
8	0.1888	0.2845	0.3668	0.3469	0.2077	0.1774	1.449	0.147	0.1332	0.8617	0.345	0	0.1335	0.1641	0	0	0.1224	0.4875	0	0.1536	0.3333	0.2642	4.1416	0.8533	0.2976	0.8741	1.1717	6.1666
9	0.1761	0.2806	0.2213	0.3452	0.1915	0.2134	2.3938	0.1468	0.1204	1.4673	0.3682	0	0.1514	0.1227	0	0	0.1021	0.5252	0	0.1417	0.3337	0.2963	5.5518	0.8482	0.2741	0.9236	1.1977	7.5977
10	0.2292	0.2674	0.2259	0.3877	0.2232	0.125	2.2219	0.177	0.1507	1.308	0.3712	0	0.1524	0.1204	0	0	0.1447	0.2216	0	0.1665	0.3367	0.208	5.2525	0.9379	0.2728	0.5743	0.8471	7.0375
11	0.1909	0.2554	0.2147	0.3072	0.1765	0.132	1.9298	0.2582	0.1047	1.1333	0.3736	0	0.1523	0.1847	0	0	0.1241	0.303	0	0.1684	0.3468	0.2298	4.6148	0.9767	0.337	0.6569	1.0243	6.5854
12	0.1982	0.2833	0.3552	0.5128	0.2452	0.254	2.7155	0.3863	0.1793	1.8746	0.5512	0	0.1643	0.1704	0	0	0.1985	1.4729	0	0.1954	0.3209	0.8401	6.6938	1.3781	0.3347	2.5115	0.9396	10.9181
13	0.2082	0.2514	0.3478	0.3405	0.2449	0.1648	2.7909	0.3364	0.1972	1.6896	0.6214	0	0.1688	0.185	0	0	0.1204	1.2201	0	0.1247	0.3739	0.2125	6.3643	1.3274	0.3538	1.553	2.0585	9.5985
14	0.2328	0.2225	0.2257	0.5985	0.2445	0.2404	2.2036	0.3369	0.1054	0.9582	0.6606	0	0.1924	0.1235	0	0	0.1606	0.5857	0	0.1205	0.3745	0.7966	5.1616	1.3625	0.3159	1.5429	2.2341	8.3829
15	0.2838	0.2809	0.3858	0.1953	0.2215	0.2581	1.1018	0.1204	0.15217	0.6064	0.4457	0	0.1914	0.1301	0	0	0.1247	0.1919	0	0.1114	0.3158	0.2043	3.58007	0.899	0.3215	0.5209	0.8776	5.32147
