# Supplementary material for: Interpopulational differences in the nutritional condition of Aequiyoldia eightsii (Protobranchia: Nuculanidae) from the Western Antarctic Peninsula during austral summer
Source: PeerJ. 2021 Dec 21;9:e12679. doi: 10.7717/peerj.12679 (PMC8706337; doi:10.7717/peerj.12679)
Supplement: Supplemental Information 6 — These data were used in order to support the discussion argument of the potential effect of interannual variation on the study species biochemical composition at Yelcho station (mid WAP). [file peerj-09-12679-s006.xlsx]

## Sheet: Hoja1
Year	Temperature (ºC)	Salinity (PSU)	Chlorophyll-a (mg/m3)
2017	2.32147	32.0184	3.93927
2017	2.55689	32	3.16657
2017	2.50361	32.0675	2.58115
2017	2.60166	32	2.36716
2017	2.38341	32	3.87719
2017	1.95397	32.6291	4.50844
2017	2.23883	32.1132	3.74933
2017	1.88324	32	3.12723
2017	1.84464	32.292	5.56005
2017	1.43794	32.9997	4.33871
2017	1.4016	33	3.72925
2017	1.38883	33	3.34205
2017	1.18079	33	3.77422
2017	1.1829	33	5.0368
2017	1.32996	32.9542	4.40841
2017	1.34024	33	4.29252
2017	1.05032	33	3.56098
2017	1.34118	33	2.54933
2017	1.58974	33	2.38053
2017	1.73597	32.8906	2.88779
2017	1.54372	33	5.32242
2017	1.83271	32.9806	5.73503
2017	1.9169	32.9476	6.21875
2017	1.94307	32.7602	6.51051
2017	1.7697	32.2656	6.37528
2017	1.99413	32.757	8.16921
2017	2.04221	32.7069	7.79493
2017	1.91934	32.3218	6.03719
2017	2.17299	32.2903	4.05073
2017	2.24876	32.4446	3.33308
2017	2.26824	32.5462	3.40106
2017	2.26468	32.5564	3.24818
2017	2.27083	32.2688	2.45579
2017	2.22287	32	1.0008
2017	2.13205	32.2517	1.71097
2017	2.32126	32.2595	2.22962
2017	2.03924	32.2302	5.11721
2017	1.96355	32.0059	3.71831
2017	2.05131	32.0963	3.71831
2017	2.16076	32.3897	3.34751
2017	2.07693	32.383	1.22626
2017	2.52327	32.8885	9.00317
2017	2.35065	32.8153	5.10538
2017	2.32106	32.7667	1.91091
2017	2.28727	32.6274	1.84281
2017	1.82297	32.2519	1.63731
2017	2.0306	32.3391	1.4491
2017	2.19433	32.8728	1.75294
2017	2.08279	32.2962	2.71185
2017	1.96286	32.2833	2.80875
2017	1.90091	32.209	2.54837
2017	1.66256	32.0042	1.9333
2017	1.74025	32.0642	1.85656
2017	1.8172	32.2179	2.04012
2017	1.72215	32.2847	2.43182
2017	1.51553	32.2383	2.39401
2017	2.3179	32.9215	1.6154
2017	1.77652	32.7487	1.12816
2017	1.4419	32.3789	0.994507
2017	1.84685	33	1.35198
2017	1.38224	32.9263	1.5948
2017	1.0083	32.1531	1.99365
2017	1.14481	32.0827	1.78886
2017	1.52984	32.2038	1.76278
2017	1.48616	32.6517	1.48925
2017	1.6634	32.3601	1.80445
2017	1.82443	32.6719	1.98285
2017	2.01395	32.985	1.54919
2017	2.01678	33	1.31526
2017	1.90108	33	1.18029
2017	1.35575	32.9753	1.10418
2017	1.40207	32.4545	1.46798
2017	1.50878	32.7698	1.68084
2017	1.35599	32.9771	1.84891
2017	1.90406	32.4694	2.41193
2017	1.64185	33	2.30061
2017	1.54967	32.8705	2.13179
2017	1.22313	32.8177	2.19785
2017	1.31915	32.4111	2.18846
2017	1.47776	32.3295	2.0865
2017	1.42465	32.4215	2.12474
2017	1.43093	32.2421	2.35282
2017	1.10727	32.3122	2.21606
2017	1.09104	32.4517	2.23191
2017	0.526269	32.6903	2.23299
2017	0.862488	32.3724	1.73359
2017	0.616634	32.4239	1.36656
2017	0.808844	32.1814	1.17498
2017	0.890268	32.4866	1.16509
2018	0.909851	33.3912	4.33391
2018	0.799003	33.3802	3.30716
2018	1.01296	33.5153	3.46377
2018	0.777617	33.2231	2.69566
2018	1.15565	33.5203	2.85451
2018	1.42002	33.5262	1.33689
2018	1.44593	33.5322	1.01633
2018	1.42247	33.4937	0.837469
2018	1.09885	33.4747	1.04911
2018	1.04092	33.2004	1.15431
2018	1.15387	33.1871	1.71517
2018	1.22013	33.2843	1.8463
2018	1.20014	33.511	1.48773
2018	1.47052	33.5312	0.891458
2018	1.60782	33.4125	0.849497
2018	1.38744	33.3963	1.36742
2018	1.27608	33.1551	1.17742
2018	1.48338	33.0052	1.01923
2018	1.53896	33.1414	1.43909
2018	1.34975	32.9734	1.21124
2018	1.33795	32.9349	1.48266
2018	1.45088	32.9753	1.82063
2018	1.32503	32.7655	1.67468
2018	0.81005	32.5263	1.61206
2018	0.926518	32.788	1.76645
2018	1.15647	32.9424	2.16143
2018	1.19241	32.9268	2.02598
2018	1.3602	33.3011	1.5399
2018	1.54861	33.3133	1.96876
2018	1.9359	33.3287	3.9056
2018	1.92911	33.3149	4.55653
2018	1.94253	33.2838	7.34432
2018	1.92999	33.3469	4.59674
2018	1.88877	33.1702	3.79503
2018	2.16127	33.2774	3.19018
2018	2.20193	33.0862	2.40659
2018	1.87134	33.1179	1.86236
2018	1.89606	33.075	1.74756
2018	2.10296	33.1843	1.98477
2018	2.17933	33.21	2.40879
2018	2.1671	33.1264	2.53854
2018	2.21447	33.1821	3.21605
2018	2.2265	33.3023	4.81551
2018	1.47668	32.8875	3.69534
2018	1.14381	32.7671	3.09505
2018	1.33709	32.9376	2.92751
2018	1.378	32.7953	2.27094
2018	1.70514	33.0054	2.56025
2018	1.77129	33.0878	3.4321
2018	1.75319	33.083	3.68869
2018	1.68502	32.9747	3.67334
2018	1.64682	32.7148	3.79232
2018	1.96986	33.0491	3.83574
2018	1.89002	32.9865	4.39101
2018	1.85761	32.9696	4.43574
2018	1.80048	33.3098	2.76296
2018	1.77763	33.3047	3.08634
2018	1.80713	33.3846	3.00666
2018	1.80235	33.362	2.92018
2018	1.63806	33.1697	2.32655
2018	1.62393	33.1305	2.53714
2018	1.63854	33.1455	2.10231
2018	1.84164	33.3197	1.92965
2018	1.67701	33.1845	1.55513
2018	1.37185	33.1266	2.07051
2018	1.38315	33.2172	2.12463
2018	1.33601	33.1849	2.21284
2018	1.25314	33.1061	1.88281
2018	1.5928	33.2516	1.87658
2018	1.7299	33.396	2.19865
2018	1.62298	33.3489	2.19928
2018	1.45735	33.2865	2.16691
2018	1.64438	33.4535	2.97058
2018	1.38055	33.406	2.22991
2018	0.934353	33.2106	2.33258
2018	1.29763	33.3759	3.62696
2018	1.41477	33.4185	4.22866
2018	1.06948	33.3386	3.49121
2018	0.371517	32.9858	3.07302
2018	0.630771	33.0758	2.93561
2018	1.01121	33.3083	2.62561
2018	0.450895	33.0747	2.53193
2018	0.875723	33.2226	2.14366
2018	0.727329	33.1229	1.74014
2018	0.972538	33.4406	1.50853
2018	0.589484	33.0661	1.02429
2018	0.541571	33.0236	1.41899
2018	0.781017	33.2815	1.48401
2018	0.908485	33.3589	1.24759
